# Supplementary material for: Cis-Regulation of the CFTR Gene in Pancreatic Cells
Source: Int J Mol Sci. 2025 Apr 17;26(8):3788. doi: 10.3390/ijms26083788 (PMC12027686; doi:10.3390/ijms26083788)
Supplement: Supplementary file 1 [file ijms-26-03788-s001.zip]

Archive with 1 entries (1 files):
- ijms-3570691-supplementary.pdf
